# Supplementary material for: Co-Occurrence Analysis of Citrus Root Bacterial Microbiota under Citrus Greening Disease
Source: Plants (Basel). 2023 Dec 26;13(1):80. doi: 10.3390/plants13010080 (PMC10781011; doi:10.3390/plants13010080)
Supplement: Supplementary file 1 [file plants-13-00080-s001.zip]

Archive with 7 entries (7 files):
- Supplementary Figure S1.pdf
- Supplementary Figure S2.pdf
- Supplementary Figure S3.pdf
- Supplementary Figure S4.pdf
- Supplementary Table S1.xlsx
- Supplementary Table S2.xlsx
- Supplementary Table S3.xlsx
