# Supplementary material for: Co-Occurrence Analysis of Citrus Root Bacterial Microbiota under Citrus Greening Disease
Source: Plants (Basel). 2023 Dec 26;13(1):80. doi: 10.3390/plants13010080 (PMC10781011; doi:10.3390/plants13010080)
Supplement: Supplementary file 1 [file plants-13-00080-s001.zip › Supplementary Table S1.xlsx]

## Sheet: Stage I
Table S1. Summary of 16S metagenomics sequencing output and quality filtering for OTU clustering
Name	Number of reads	Avg.length	Number of reads after trim	Percentage trimmed (%)	Avg.length after trim	Sample filtering based on the number of reads	Reads passed sample filtering	Total number of read-pairs	Filtered or chimeric reads	Read-pairs in OTUs
Stage1-*P1-1 (paired)	291932	248.9	291932	100	248.49	Passed	291932	145966	68563	77403
Stage1-P1-10 (paired)	313882	249.58	313880	100	249.17	Passed	313880	156940	69066	87874
Stage1-P1-11 (paired)	267068	249.55	267068	100	249.13	Passed	267068	133534	58108	75426
Stage1-P1-12 (paired)	277498	249.58	277498	100	249.15	Passed	277498	138749	63116	75633
Stage1-P1-13 (paired)	225552	249.2	225552	100	248.76	Passed	225552	112776	52587	60189
Stage1-P1-14 (paired)	274140	249.56	274140	100	249.1	Passed	274140	137070	62089	74981
Stage1-P1-15 (paired)	250820	249.54	250820	100	249.09	Passed	250820	125410	64578	60832
Stage1-P1-16 (paired)	238204	249.55	238204	100	249.09	Passed	238204	119102	58712	60390
Stage1-P1-17 (paired)	260002	249.37	260002	100	248.97	Passed	260002	130001	62390	67611
Stage1-P1-18 (paired)	266716	249.57	266716	100	249.11	Passed	266716	133358	58226	75132
Stage1-P1-19 (paired)	235740	249.56	235740	100	249.1	Passed	235740	117870	52452	65418
Stage1-P1-2 (paired)	400914	249.36	400905	100	248.96	Passed	400904	200452	96938	103514
Stage1-P1-20 (paired)	242998	249.56	242998	100	249.14	Passed	242998	121499	52766	68733
Stage1-P1-21 (paired)	235652	249.17	235652	100	248.76	Passed	235652	117826	54680	63146
Stage1-P1-22 (paired)	319842	249.54	319842	100	249.08	Passed	319842	159921	73541	86380
Stage1-P1-23 (paired)	270052	249.54	270052	100	249.09	Passed	270052	135026	59748	75278
Stage1-P1-24 (paired)	246240	249.55	246240	100	249.12	Passed	246240	123120	58689	64431
Stage1-P1-3 (paired)	313610	249.34	313609	100	248.93	Passed	313608	156804	71432	85372
Stage1-P1-4 (paired)	297416	249.26	297414	100	248.83	Passed	297414	148707	73780	74927
Stage1-P1-5 (paired)	245414	248.55	245414	100	248.16	Passed	245414	122707	61935	60772
Stage1-P1-6 (paired)	293788	249.39	293786	100	248.97	Passed	293786	146893	77315	69578
Stage1-P1-7 (paired)	298660	249.45	298659	100	249.02	Passed	298658	149329	69833	79496
Stage1-P1-8 (paired)	264182	249.42	264178	100	248.98	Passed	264176	132088	57060	75028
Stage1-P1-9 (paired)	255914	249.25	255913	100	248.88	Passed	255912	127956	59189	68767
Stage1-P2-1 (paired)	297656	249.2	297654	100	248.8	Passed	297654	148827	66423	82404
Stage1-P2-10 (paired)	210096	249.54	210096	100	249.14	Passed	210096	105048	47634	57414
Stage1-P2-11 (paired)	305076	249.54	305075	100	249.14	Passed	305074	152537	69849	82688
Stage1-P2-12 (paired)	295020	249.43	295016	100	249.06	Passed	295012	147506	66973	80533
Stage1-P2-13 (paired)	191870	249.49	191870	100	249.05	Passed	191870	95935	48606	47329
Stage1-P2-14 (paired)	131298	249.44	131298	100	248.92	Passed	131298	65649	32604	33045
Stage1-P2-15 (paired)	256404	249.49	256402	100	249.04	Passed	256402	128201	71225	56976
Stage1-P2-16 (paired)	255778	249.36	255774	100	248.93	Passed	255770	127885	60060	67825
Stage1-P2-17 (paired)	227414	249.55	227414	100	249.15	Passed	227414	113707	54753	58954
Stage1-P2-18 (paired)	155248	249.55	155246	100	249.12	Passed	155246	77623	34481	43142
Stage1-P2-19 (paired)	257272	249.56	257272	100	249.11	Passed	257272	128636	55562	73074
Stage1-P2-2 (paired)	199224	249.16	199222	100	248.76	Passed	199222	99611	50511	49100
Stage1-P2-20 (paired)	266294	249.46	266290	100	249.06	Passed	266288	133144	59311	73833
Stage1-P2-21 (paired)	225314	249.54	225314	100	249.12	Passed	225314	112657	54154	58503
Stage1-P2-22 (paired)	153832	249.5	153832	100	249.07	Passed	153832	76916	34885	42031
Stage1-P2-23 (paired)	254908	249.5	254908	100	249.07	Passed	254908	127454	57817	69637
Stage1-P2-24 (paired)	299698	249.45	299692	100	249.04	Passed	299686	149843	67264	82579
Stage1-P2-3 (paired)	320800	249.22	320796	100	248.81	Passed	320796	160398	74243	86155
Stage1-P2-4 (paired)	325136	248.68	325123	100	248.26	Passed	325118	162559	81046	81513
Stage1-P2-5 (paired)	215132	249.33	215132	100	248.91	Passed	215132	107566	55231	52335
Stage1-P2-6 (paired)	189904	249.38	189902	100	248.95	Passed	189902	94951	45450	49501
Stage1-P2-7 (paired)	324106	249.46	324104	100	249.02	Passed	324104	162052	60754	101298
Stage1-P2-8 (paired)	301922	249.08	301907	100	248.68	Passed	301898	150949	65468	85481
Stage1-P2-9 (paired)	235096	249.55	235096	100	249.16	Passed	235096	117548	54988	62560
Total	12480734		12480649				12245516	6122758	2851097	3271661
*P1 and P2 indicated DNA pool 1 and 2, respectively. The number after dash indicated the survey number out of 24 survey periods.

## Sheet: Stage II
Name	Number of reads	Avg.length	Number of reads after trim	Percentage trimmed (%)	Avg.length after trim	Sample filtering based on the number of reads	Reads passed sample filtering	Total number of read-pairs	Filtered or chimeric reads	Read-pairs in OTUs
Stage2-P1-1 (paired)	220534	249.28	220534	100	248.89	Passed	220534	110267	51407	58860
Stage2-P1-10 (paired)	304080	249.58	304080	100	249.17	Passed	304080	152040	66555	85485
Stage2-P1-11 (paired)	271566	249.57	271566	100	249.13	Passed	271566	135783	62827	72956
Stage2-P1-12 (paired)	279452	249.57	279452	100	249.15	Passed	279452	139726	65046	74680
Stage2-P1-13 (paired)	235740	249.29	235738	100	248.86	Passed	235736	117868	54187	63681
Stage2-P1-14 (paired)	301942	249.57	301939	100	249.13	Passed	301938	150969	72192	78777
Stage2-P1-15 (paired)	291316	249.57	291313	100	249.13	Passed	291312	145656	86359	59297
Stage2-P1-16 (paired)	230984	249.57	230984	100	249.13	Passed	230984	115492	56637	58855
Stage2-P1-17 (paired)	249078	249.37	249078	100	248.96	Passed	249078	124539	59641	64898
Stage2-P1-18 (paired)	305600	249.59	305600	100	249.17	Passed	305600	152800	67148	85652
Stage2-P1-19 (paired)	289998	249.59	289998	100	249.16	Passed	289998	144999	63518	81481
Stage2-P1-2 (paired)	290332	249.58	290332	100	249.15	Passed	290332	145166	64917	80249
Stage2-P1-20 (paired)	214596	249.58	214596	100	249.16	Passed	214596	107298	50652	56646
Stage2-P1-21 (paired)	380308	249.24	380306	100	248.87	Passed	380306	190153	87751	102402
Stage2-P1-22 (paired)	378512	249.45	378508	100	249.03	Passed	378506	189253	88968	100285
Stage2-P1-23 (paired)	308648	249.4	308648	100	248.98	Passed	308648	154324	68911	85413
Stage2-P1-24 (paired)	283996	249.42	283996	100	249.03	Passed	283996	141998	70427	71571
Stage2-P1-3 (paired)	267076	249.58	267076	100	249.14	Passed	267076	133538	60538	73000
Stage2-P1-4 (paired)	237062	249.59	237062	100	249.15	Passed	237062	118531	56221	62310
Stage2-P1-5 (paired)	309164	249.33	309164	100	248.93	Passed	309164	154582	78010	76572
Stage2-P1-6 (paired)	329444	249.57	329444	100	249.13	Passed	329444	164722	77331	87391
Stage2-P1-7 (paired)	290084	249.58	290084	100	249.17	Passed	290084	145042	63955	81087
Stage2-P1-8 (paired)	281478	249.57	281478	100	249.14	Passed	281478	140739	60484	80255
Stage2-P1-9 (paired)	296006	249.33	296004	100	248.94	Passed	296004	148002	70367	77635
Stage2-P2-1 (paired)	214090	249.57	214090	100	249.14	Passed	214090	107045	49264	57781
Stage2-P2-10 (paired)	190840	249.57	190840	100	249.16	Passed	190840	95420	46623	48797
Stage2-P2-11 (paired)	332250	249.57	332250	100	249.18	Passed	332250	166125	73098	93027
Stage2-P2-12 (paired)	297914	249.5	297910	100	249.09	Passed	297906	148953	63277	85676
Stage2-P2-13 (paired)	220864	249.55	220863	100	249.11	Passed	220862	110431	52942	57489
Stage2-P2-14 (paired)	160084	249.51	160084	100	249.08	Passed	160084	80042	45772	34270
Stage2-P2-15 (paired)	249464	249.55	249460	100	249.11	Passed	249460	124730	62034	62696
Stage2-P2-16 (paired)	279554	249.47	279544	100	249.08	Passed	279540	139770	65757	74013
Stage2-P2-17 (paired)	205936	249.58	205936	100	249.17	Passed	205936	102968	49548	53420
Stage2-P2-18 (paired)	139114	249.54	139114	100	249.11	Number of reads too low	139114
Stage2-P2-19 (paired)	271510	249.56	271509	100	249.16	Passed	271508	135754	59444	76310
Stage2-P2-2 (paired)	140740	249.54	140738	100	249.09	Passed	140738	70369	32625	37744
Stage2-P2-20 (paired)	287120	249.52	287119	100	249.12	Passed	287118	143559	65121	78438
Stage2-P2-21 (paired)	323810	249.44	323809	100	249.03	Passed	323808	161904	74051	87853
Stage2-P2-22 (paired)	268764	249.35	268764	100	248.97	Passed	268764	134382	61170	73212
Stage2-P2-23 (paired)	364942	249.4	364942	100	249.01	Passed	364942	182471	83732	98739
Stage2-P2-24 (paired)	330080	249.13	330078	100	248.74	Passed	330076	165038	71879	93159
Stage2-P2-3 (paired)	259260	249.57	259258	100	249.17	Passed	259258	129629	61155	68474
Stage2-P2-4 (paired)	271494	249.51	271492	100	249.12	Passed	271490	135745	67725	68020
Stage2-P2-5 (paired)	279866	249.57	279866	100	249.16	Passed	279866	139933	65352	74581
Stage2-P2-6 (paired)	174014	249.56	174013	100	249.16	Passed	174012	87006	40794	46212
Stage2-P2-7 (paired)	297988	249.57	297988	100	249.14	Passed	297988	148994	62086	86908
Stage2-P2-8 (paired)	332756	249.47	332749	100	249.06	Passed	332742	166371	71070	95301
Stage2-P2-9 (paired)	268676	249.59	268676	100	249.19	Passed	268676	134338	57957	76381
Total	13008126		13008072				13008042	6434464	2986525	3447939

## Sheet: Sheet III
Name	Number of reads	Avg.length	Number of reads after trim	Percentage trimmed (%)	Avg.length after trim	Sample filtering based on the number of reads	Reads passed sample filtering	Total number of read-pairs	Filtered or chimeric reads	Read-pairs in OTUs
Stage3-P1-1 (paired)	258394	248.76	258386	100	248.32	Passed	258386	129193	65347	63846
Stage3-P1-10 (paired)	349768	217.85	349410	99.9	216.21	Passed	349390	174695	96314	78381
Stage3-P1-11 (paired)	235622	215.36	235312	99.87	213.61	Passed	235294	117647	65312	52335
Stage3-P1-12 (paired)	377120	220.68	376187	99.75	219.38	Passed	376160	188080	104254	83826
Stage3-P1-13 (paired)	250454	248.17	250441	99.99	247.65	Passed	250440	125220	62338	62882
Stage3-P1-14 (paired)	297660	247.86	297644	99.99	247.41	Passed	297644	148822	74068	74754
Stage3-P1-15 (paired)	192436	247.59	192421	99.99	247.08	Passed	192420	96210	51183	45027
Stage3-P1-16 (paired)	328652	248.16	328584	99.98	247.74	Passed	328580	164290	85289	79001
Stage3-P1-17 (paired)	301212	247.85	301192	99.99	247.3	Passed	301190	150595	77632	72963
Stage3-P1-18 (paired)	296776	247.08	296742	99.99	246.59	Passed	296740	148370	71423	76947
Stage3-P1-19 (paired)	151554	246.28	151540	99.99	245.69	Passed	151540	75770	38703	37067
Stage3-P1-2 (paired)	263436	248.34	263424	100	247.92	Passed	263424	131712	69824	61888
Stage3-P1-20 (paired)	313208	247.47	313107	99.97	247.03	Passed	313102	156551	74372	82179
Stage3-P1-21 (paired)	340542	243.5	340451	99.97	242.82	Passed	340446	170223	85227	84996
Stage3-P1-22 (paired)	382732	241.11	382646	99.98	240.4	Passed	382636	191318	98702	92616
Stage3-P1-23 (paired)	14292	88.42	14202	99.37	81.26	Number of reads too low	14200
Stage3-P1-24 (paired)	420102	242.31	419843	99.94	241.69	Passed	419834	209917	107306	102611
Stage3-P1-3 (paired)	170236	248.16	170232	100	247.72	Passed	170232	85116	47814	37302
Stage3-P1-4 (paired)	290326	248.64	290274	99.98	248.26	Passed	290272	145136	71656	73480
Stage3-P1-5 (paired)	281750	248.39	281730	99.99	247.85	Passed	281728	140864	76262	64602
Stage3-P1-6 (paired)	260032	247.74	260002	99.99	247.29	Passed	260000	130000	74088	55912
Stage3-P1-7 (paired)	141888	247.32	141863	99.98	246.82	Number of reads too low	141862
Stage3-P1-8 (paired)	296176	248.13	296093	99.97	247.74	Passed	296090	148045	85249	62796
Stage3-P1-9 (paired)	307974	224.46	307642	99.89	223.02	Passed	307622	153811	85474	68337
Stage3-P2-1 (paired)	297870	248.36	297864	100	247.94	Passed	297862	148931	71078	77853
Stage3-P2-10 (paired)	261862	211.9	261502	99.86	210.07	Passed	261480	130740	75653	55087
Stage3-P2-11 (paired)	383982	219.2	383591	99.9	217.56	Passed	383570	191785	103387	88398
Stage3-P2-12 (paired)	390092	226.24	389676	99.89	224.98	Passed	389654	194827	102118	92709
Stage3-P2-13 (paired)	339614	247.79	339596	99.99	247.28	Passed	339594	169797	84939	84858
Stage3-P2-14 (paired)	217940	247.31	217923	99.99	246.83	Passed	217922	108961	53473	55488
Stage3-P2-15 (paired)	322216	247.92	322193	99.99	247.44	Passed	322192	161096	84952	76144
Stage3-P2-16 (paired)	307342	248.1	307310	99.99	247.66	Passed	307308	153654	77182	76472
Stage3-P2-17 (paired)	346022	247.08	345992	99.99	246.59	Passed	345988	172994	88203	84791
Stage3-P2-18 (paired)	167940	245.71	167918	99.99	245.13	Passed	167916	83958	40960	42998
Stage3-P2-19 (paired)	358858	247.48	358829	99.99	246.96	Passed	358826	179413	88212	91201
Stage3-P2-2 (paired)	215430	248.17	215423	100	247.75	Passed	215422	107711	60294	47417
Stage3-P2-20 (paired)	272752	247.28	272719	99.99	246.79	Passed	272718	136359	66876	69483
Stage3-P2-21 (paired)	421230	241.11	421106	99.97	240.39	Passed	421094	210547	102452	108095
Stage3-P2-22 (paired)	297000	240.14	296906	99.97	239.4	Passed	296898	148449	74344	74105
Stage3-P2-23 (paired)	400164	241.18	400051	99.97	240.44	Passed	400038	200019	100645	99374
Stage3-P2-24 (paired)	388734	243.05	388618	99.97	242.47	Passed	388610	194305	101987	92318
Stage3-P2-3 (paired)	279048	248.41	279043	100	247.94	Passed	279040	139520	67537	71983
Stage3-P2-4 (paired)	273420	248.57	273396	99.99	248.19	Passed	273396	136698	74752	61946
Stage3-P2-5 (paired)	291122	247.68	291103	99.99	247.19	Passed	291102	145551	77277	68274
Stage3-P2-6 (paired)	151872	246.88	151855	99.99	246.35	Passed	151854	75927	41292	34635
Stage3-P2-7 (paired)	309190	248	309158	99.99	247.52	Passed	309156	154578	73717	80861
Stage3-P2-8 (paired)	264420	248.07	264392	99.99	247.65	Passed	264388	132194	64649	67545
Stage3-P2-9 (paired)	394022	217.55	393568	99.88	215.93	Passed	393534	196767	111449	85318
Total	13874484		13869100				13868794	6856366	3555265	3301101

## Sheet: Stage H
Name	Number of reads	Avg.length	Number of reads after trim	Percentage trimmed (%)	Avg.length after trim	Sample filtering based on the number of reads	Reads passed sample filtering	Total number of read-pairs	Filtered or chimeric reads	Read-pairs in OTUs
StageH-P1-1 (paired)	319082	235.93	318936	99.95	234.91	Passed	318926	159463	81623	77840
StageH-P1-10 (paired)	287164	246.41	287137	99.99	245.87	Passed	287136	143568	68418	75150
StageH-P1-11 (paired)	160156	245.72	160132	99.99	245.09	Passed	160130	80065	38578	41487
StageH-P1-12 (paired)	327092	247.18	326995	99.97	246.72	Passed	326992	163496	75168	88328
StageH-P1-13 (paired)	294526	247.73	294514	100	247.16	Passed	294512	147256	69688	77568
StageH-P1-14 (paired)	324042	247.1	324019	99.99	246.61	Passed	324018	162009	74984	87025
StageH-P1-15 (paired)	191066	246.5	191049	99.99	245.96	Passed	191048	95524	48784	46740
StageH-P1-16 (paired)	326816	247.35	326707	99.97	246.9	Passed	326704	163352	71555	91797
StageH-P1-17 (paired)	280118	241.49	280063	99.98	240.73	Passed	280058	140029	75712	64317
StageH-P1-18 (paired)	307028	238.9	306958	99.98	238.17	Passed	306948	153474	71064	82410
StageH-P1-19 (paired)	186774	236.75	186691	99.96	235.93	Passed	186684	93342	43220	50122
StageH-P1-2 (paired)	357368	231.38	357179	99.95	230.3	Passed	357164	178582	98923	79659
StageH-P1-20 (paired)	327610	240.09	327346	99.92	239.52	Passed	327342	163671	80027	83644
StageH-P1-21 (paired)	278054	247.57	278040	99.99	247.02	Passed	278040	139020	70274	68746
StageH-P1-22 (paired)	280766	246.75	280750	99.99	246.27	Passed	280750	140375	64238	76137
StageH-P1-23 (paired)	170564	246.47	170540	99.99	245.93	Passed	170538	85269	40170	45099
StageH-P1-24 (paired)	5830	120.3	5742	98.49	115.98	Number of reads too low	5740
StageH-P1-3 (paired)	246996	229.8	246850	99.94	228.61	Passed	246836	123418	65126	58292
StageH-P1-4 (paired)	338066	231.42	337524	99.84	230.53	Passed	337510	168755	93879	74876
StageH-P1-5 (paired)	305128	247.6	305104	99.99	247.06	Passed	305104	152552	83836	68716
StageH-P1-6 (paired)	363944	247.14	363917	99.99	246.65	Passed	363916	181958	99036	82922
StageH-P1-7 (paired)	224836	246.69	224814	99.99	246.16	Passed	224812	112406	58617	53789
StageH-P1-8 (paired)	356122	247.21	356027	99.97	246.75	Passed	356022	178011	83631	94380
StageH-P1-9 (paired)	296438	247.37	296422	99.99	246.82	Passed	296420	148210	71137	77073
StageH-P2-1 (paired)	364154	229.63	363963	99.95	228.43	Passed	363940	181970	98541	83429
StageH-P2-10 (paired)	174926	245	174904	99.99	244.41	Passed	174904	87452	40684	46768
StageH-P2-11 (paired)	335598	246.84	335567	99.99	246.27	Passed	335566	167783	73954	93829
StageH-P2-12 (paired)	289918	247.07	289880	99.99	246.6	Passed	289878	144939	75404	69535
StageH-P2-13 (paired)	339372	246.9	339342	99.99	246.41	Passed	339342	169671	77285	92386
StageH-P2-14 (paired)	221716	246.13	221689	99.99	245.63	Passed	221684	110842	64542	46300
StageH-P2-15 (paired)	324322	247.13	324294	99.99	246.59	Passed	324294	162147	77112	85035
StageH-P2-16 (paired)	316104	247.52	316077	99.99	247.05	Passed	316076	158038	73466	84572
StageH-P2-17 (paired)	352468	239.1	352392	99.98	238.35	Passed	352384	176192	84153	92039
StageH-P2-18 (paired)	205320	235.57	205251	99.97	234.71	Passed	205248	102624	49428	53196
StageH-P2-19 (paired)	347776	240.16	347693	99.98	239.41	Passed	347688	173844	79016	94828
StageH-P2-2 (paired)	269642	228.57	269452	99.93	227.38	Passed	269436	134718	73638	61080
StageH-P2-20 (paired)	294624	240.47	294522	99.97	239.83	Passed	294516	147258	70744	76514
StageH-P2-21 (paired)	331770	246.81	331752	99.99	246.29	Passed	331752	165876	81394	84482
StageH-P2-22 (paired)	185536	245.98	185518	99.99	245.47	Passed	185518	92759	41474	51285
StageH-P2-23 (paired)	324580	247.06	324545	99.99	246.53	Passed	324544	162272	82506	79766
StageH-P2-24 (paired)	282878	247.37	282839	99.99	246.88	Passed	282838	141419	54150	87269
StageH-P2-3 (paired)	360338	231.07	360158	99.95	229.92	Passed	360144	180072	91579	88493
StageH-P2-4 (paired)	350082	234.44	349843	99.93	233.54	Passed	349824	174912	101066	73846
StageH-P2-5 (paired)	376458	246.93	376428	99.99	246.41	Passed	376426	188213	98464	89749
StageH-P2-6 (paired)	253286	246.37	253254	99.99	245.87	Passed	253250	126625	71669	54956
StageH-P2-7 (paired)	364452	246.96	364412	99.99	246.44	Passed	364412	182206	86879	95327
StageH-P2-8 (paired)	349254	247.5	349213	99.99	247.04	Passed	349208	174604	78559	96045
StageH-P2-9 (paired)	335106	246.61	335064	99.99	246.07	Passed	335062	167531	73604	93927
Total	13905266		13901508				13901284	6947772	3426999	3520773
