# Supplementary material for: Co-Occurrence Analysis of Citrus Root Bacterial Microbiota under Citrus Greening Disease
Source: Plants (Basel). 2023 Dec 26;13(1):80. doi: 10.3390/plants13010080 (PMC10781011; doi:10.3390/plants13010080)
Supplement: Supplementary file 1 [file plants-13-00080-s001.zip › Supplementary Table S2.xlsx]

## Sheet: Sheet1
	Table S2. A list of bacterial families and their relative abundance (%) used for microbial co-occurrence network analysis.
	ID (input)	Taxonomy	Relative abundance (%)
			Stage I																								Stage II
			Stage 1-1*	Stage 1-2	Stage 1-3	Stage 1-4	Stage 1-5	Stage 1-6	Stage 1-7	Stage 1-8	Stage 1-9	Stage 1-10	Stage 1-11	Stage 1-12	Stage 1-13	Stage 1-14	Stage 1-15	Stage 1-16	Stage 1-17	Stage 1-18	Stage 1-19	Stage 1-20	Stage 1-21	Stagte 1-22	Stage 1-23	Stage 1-24	Stage 2-1	Stage 2-2	Stage 2-3	Stage 2-4	Stage 2-5	Stage 2-6	Stage 2-7	Stage 2-8	Stage 2-9	Stage 2-10	Stage 2-11	Stage 2-12	Stage 2-13	Stage 2-14	Stage 2-15	Stage 2-16	Stage 2-17	Stage 2-18	Stage 2-19	Stage 2-20	Stage 2-21	Stage 2-22	Stage 2-23
	Streptomycetaceae	Bacteria; Actinobacteria; Actinobacteria; Streptomycetales; Streptomycetaceae	36.9293	29.0464	32.8966	28.5403	38.5242	31.5525	40.3427	38.0029	39.1178	38.8923	45.2455	38.1765	42.1089	32.8498	32.0285	26.1662	29.8108	36.4161	43.9532	33.3928	42.159	40.3896	48.1109	33.9545	42.9895	34.257	32.9317	25.5176	31.991	28.8849	35.0759	37.5032	38.2681	35.8724	52.4389	50.4646	39.5245	30.4948	29.5811	38.0293	35.7873	33.8693	44.6054	39.5836	43.1662	43.3584	40.3403
	Dongiaceae	Bacteria; Proteobacteria; Alphaproteobacteria; Dongiales; Dongiaceae	11.2888	10.6851	11.4966	11.6223	8.1124	8.63339	7.14812	8.04266	5.66337	7.37948	5.37812	7.23507	6.04781	6.70856	5.60053	12.7293	8.39087	8.91204	6.39386	8.34405	6.49915	6.10799	4.96157	8.04748	6.96271	8.19353	9.16341	13.6697	11.1075	11.8659	10.9041	8.79302	5.81548	9.55866	3.87919	3.27729	6.44804	8.71003	5.83602	8.00618	7.04365	9.67038	5.70717	5.32856	5.3311	5.94225	7.44566
	Streptosporangiaceae	Bacteria; Actinobacteria; Actinobacteria; Streptosporangiales; Streptosporangiaceae	5.16325	5.27147	6.34297	4.50363	5.17557	6.66136	8.99042	9.4928	9.38998	7.88096	8.22555	7.63741	6.13617	7.72038	4.78648	5.73654	7.92276	7.98223	7.13555	5.95411	5.44206	5.13584	5.37638	4.9523	6.47263	6.56456	5.09412	4.22221	4.74298	5.97882	8.33634	10.482	10.1541	7.87571	7.6734	8.18969	7.21459	5.03384	4.89796	6.31999	7.19089	7.64902	7.85848	5.58779	5.33617	5.33461	6.27528
	Sphingomonadaceae	Bacteria; Proteobacteria; Alphaproteobacteria; Sphingomonadales; Sphingomonadaceae	5.92345	6.85489	7.04901	6.51332	11.5604	6.97538	10.2395	7.12752	6.96614	8.57645	5.61568	4.72659	5.80728	7.17982	6.00534	4.71485	5.32085	6.83243	6.58385	6.46861	6.60236	5.43728	4.50175	5.73407	6.60411	6.01797	5.06411	4.38939	7.04109	6.71279	6.13708	7.75557	7.39154	7.59083	5.3908	4.93722	6.99734	6.00638	7.03545	7.61037	5.43595	4.93281	8.81856	7.90849	6.09957	5.22513	5.89235
	Rhizobiaceae	Bacteria; Proteobacteria; Alphaproteobacteria; Rhizobiales; Rhizobiaceae	5.41811	5.78085	5.0253	7.2743	6.20857	8.00117	4.84893	4.99454	5.29225	4.33764	4.72483	5.35283	6.35217	5.88616	8.68772	5.88309	5.5276	4.52036	4.65473	4.84627	5.92967	5.25642	5.36995	6.0053	4.53622	5.79067	6.50058	5.72249	4.98282	6.55606	4.11008	4.54833	6.48132	6.09633	5.65184	5.97645	6.43165	5.65238	11.6792	6.81877	7.70425	5.79419	5.06712	7.4353	7.24594	5.58642	6.12157
	Xanthobacteraceae	Bacteria; Proteobacteria; Alphaproteobacteria; Rhizobiales; Xanthobacteraceae	7.00004	9.37019	8.27229	7.81391	5.54576	5.92028	4.9521	4.90655	4.78197	5.05875	4.08143	5.33534	5.2182	7.23988	6.39235	6.95503	4.2442	4.70715	3.90939	6.08274	5.30325	6.36422	5.27991	6.03402	6.39493	7.50622	7.17808	7.20134	6.80126	7.09125	6.30133	4.80453	4.41296	5.36442	2.47078	3.69937	5.42324	6.60157	5.67132	5.16798	3.97947	4.90984	3.53809	5.53018	6.48254	5.85466	5.81414
	Pseudonocardiaceae	Bacteria; Actinobacteria; Actinobacteria; Pseudonocardiales; Pseudonocardiaceae	1.76649	1.80454	2.43902	3.09236	2.19645	3.37464	2.55343	4.4701	3.57198	4.11801	3.17408	4.66011	3.10245	4.46313	4.3016	7.42819	6.88122	6.04375	5.2795	6.5018	3.92938	4.02803	3.5178	5.95424	1.8109	2.10521	4.07787	7.05131	5.82761	3.99098	3.72151	4.25418	4.05525	4.56677	2.57702	2.52536	3.11539	4.85101	5.87182	5.18085	6.97202	7.91317	4.42113	4.34103	3.71808	5.21965	5.04018
	Nocardioidaceae	Bacteria; Actinobacteria; Actinobacteria; Propionibacteriales; Nocardioidaceae	3.17704	4.48174	4.4061	4.32376	3.06374	3.49606	2.7266	3.80486	3.52559	3.52868	4.81391	5.38782	4.45241	5.9878	5.80071	5.70304	5.66023	4.79847	3.6719	4.35667	4.25683	4.6686	4.27988	4.9874	3.74133	4.91395	4.64817	5.15239	3.46148	3.76543	4.054	4.02644	4.01629	3.66832	4.31932	4.79889	4.6198	4.80822	5.66058	4.20904	4.91862	5.4037	3.24473	3.40287	4.3572	4.3821	4.86489
	Micromonosporaceae	Bacteria; Actinobacteria; Actinobacteria; Micromonosporales; Micromonosporaceae	3.60329	2.86278	2.5825	2.81563	2.29869	2.9727	2.4392	3.00236	3.6261	3.51038	2.03247	3.13473	2.68519	3.24339	4.11477	3.61779	4.44314	3.74829	2.79138	3.99983	2.8367	3.69645	2.04508	3.11114	2.45039	2.49486	2.58136	3.16344	3.25387	4.37708	3.2448	2.84666	2.56419	2.50252	1.2445	1.5216	2.32015	3.35719	2.90727	2.43596	3.17163	3.63501	2.2402	3.05312	2.04418	2.5893	2.26255
	Beijerinckiaceae	Bacteria; Proteobacteria; Alphaproteobacteria; Rhizobiales; Beijerinckiaceae	1.3754	1.3386	0.872159	1.32134	0.966013	1.70826	1.09801	1.51702	1.51152	1.2592	0.97334	1.36445	1.34996	1.27518	1.59253	0.904447	1.16247	0.996223	1.37377	1.44392	1.34539	1.462	1.1994	1.26998	1.40449	1.37461	0.95622	0.788718	0.909221	1.1583	0.845251	1.03745	1.44502	1.10006	1.202	1.28396	1.20926	1.12814	1.03115	0.778736	0.903339	0.809693	1.04602	1.23442	1.16412	1.05105	0.924977
	Burkholderiaceae	Bacteria; Proteobacteria; Gammaproteobacteria; Betaproteobacteriales; Burkholderiaceae	0.979918	0.967423	0.664502	0.888966	1.09999	1.83805	1.12749	0.992573	1.00124	1.09082	1.03603	1.06707	1.06033	0.549806	1.16548	0.632275	0.663156	0.680752	0.979174	1.14103	1.24217	0.885489	1.14473	1.08491	1.24313	1.28802	2.22975	0.750139	0.82331	1.25769	1.2819	1.25886	1.63981	1.04308	1.17165	1.34071	0.869031	0.560181	1.22449	0.891363	1.2018	0.660388	1.16751	1.72818	1.471	1.03462	1.03824
	Chitinophagaceae	Bacteria; Bacteroidetes; Bacteroidia; Chitinophagales; Chitinophagaceae	0.821725	1.20434	0.898588	1.06192	0.994218	1.97622	0.810612	0.753229	0.935519	0.9627	1.03603	0.846657	0.996515	1.10423	1.29004	0.749518	0.643651	0.689054	0.928023	0.904527	0.889806	1.03998	0.649539	0.797728	0.950275	1.05531	1.02483	0.775858	0.812572	1.29592	0.873292	0.923583	1.55481	0.951045	1.18379	0.790948	0.946915	0.906403	1.44647	0.875274	1.03068	0.993454	1.09343	0.987532	0.956149	0.856713	0.760477
	Devosiaceae	Bacteria; Proteobacteria; Alphaproteobacteria; Rhizobiales; Devosiaceae	0.751417	0.967423	0.758891	1.55655	0.507686	0.64897	0.526898	0.355496	0.429102	0.512464	0.435529	0.535283	0.947425	0.734615	1.22776	1.13056	1.38483	0.684903	0.420168	0.738559	0.662016	0.764912	0.524133	0.992374	0.573751	1.03366	0.716093	1.5903	0.758877	0.810429	0.552818	0.436488	0.701257	0.61796	0.437092	0.808683	1.16417	1.05034	1.21375	0.743339	0.899359	0.786723	0.601535	0.707732	0.60108	0.588477	0.771264
	Microscillaceae	Bacteria; Bacteroidetes; Bacteroidia; Cytophagales; Microscillaceae	0.826119	1.15301	0.777769	0.785195	0.620505	0.82482	0.471629	0.397733	0.807948	0.582013	0.524614	0.388343	0.746159	0.827019	0.507117	0.845825	0.811391	0.410942	0.310559	0.83399	0.669134	0.712159	0.710634	0.903028	0.62754	1.17437	0.754685	0.82301	0.669387	0.86777	0.640949	0.357414	0.736674	0.644256	0.531188	0.312123	0.725559	0.711896	0.47619	0.682198	0.859565	0.528311	0.447447	0.728305	0.611225	0.75544	0.703846
	Uncultured bacterium-29	Bacteria; Proteobacteria; Alphaproteobacteria; Uncultured; Uncultured bacterium	0.58883	0.884501	0.985426	0.885507	0.634607	0.820633	0.445836	0.577241	0.452296	0.618617	0.333245	0.538782	0.481076	0.545186	0.467082	0.92957	0.604642	0.489809	0.467665	0.713663	0.437785	0.395644	0.337631	0.692428	0.442266	0.606126	0.87046	0.925886	1.18843	0.829542	0.965429	0.493421	0.425004	0.613578	0.25497	0.283748	0.643575	0.676885	0.522735	0.637148	0.401926	0.671873	0.340771	0.448504	0.431155	0.39688	0.485411
	Pseudomonadaceae	Bacteria; Proteobacteria; Gammaproteobacteria; Pseudomonadales; Pseudomonadaceae	0.263655	0.0750247	0.16235	0.214459	0.948385	1.29794	1.70965	1.29527	1.6159	1.07251	2.27993	0.475807	0.74125	0.175568	0.840747	0.125618	1.08445	0.485659	0.873219	0.647276	0.316771	0.0753608	0.0643107	0.172309	0.256993	0.14612	0.180095	0.167174	0.54768	1.3265	0.596883	0.692687	0.899593	0.574133	1.32949	0.184436	0.25415	0.163386	0.0966702	0.353971	0.720283	0.350293	0.9186	0.999877	0.22065	0.0629533	0.134836
	Caulobacteraceae	Bacteria; Proteobacteria; Alphaproteobacteria; Caulobacterales; Caulobacteraceae	0.505339	0.983218	0.509703	0.805949	0.606402	0.958801	0.648489	0.45053	0.506417	0.380687	0.277155	0.423329	0.579255	0.591388	1.29448	0.489909	0.663156	0.4483	0.32152	0.452263	0.41287	0.512453	0.344063	0.539264	0.430313	0.952484	0.840444	0.801577	0.701604	0.745441	0.484717	0.328947	0.517089	0.468949	0.346031	0.471732	0.528797	0.579631	1.31758	0.524521	0.644673	0.608706	0.397072	0.66247	0.433691	0.46257	0.528558
	Promicromonosporaceae	Bacteria; Actinobacteria; Actinobacteria; Micrococcales; Promicromonosporaceae	1.42813	0.841066	0.962773	0.927015	0.493583	0.427064	0.821665	0.418852	0.402041	0.47952	0.739079	0.640241	0.805066	1.05341	0.498221	0.665773	0.608543	0.40264	0.507855	0.348533	0.548121	0.693319	1.14795	0.794537	1.09969	1.20143	0.763261	0.694415	0.322165	0.27524	0.396587	0.27834	0.212502	0.43827	0.801336	0.805136	0.955114	0.727457	0.533477	0.382932	0.306419	0.356035	0.340771	0.337407	0.459053	0.473519	0.555526
	Reyranellaceae	Bacteria; Proteobacteria; Alphaproteobacteria; Reyranellales; Reyranellaceae	0.478974	0.521224	0.479499	0.563819	0.486532	0.477307	0.309506	0.436451	0.386578	0.336762	0.313449	0.591261	0.377988	0.586768	0.520463	0.833264	0.670958	0.576979	0.383632	0.792498	0.583713	0.587814	0.398727	0.548837	0.430313	0.535772	0.53171	0.917313	0.848368	0.626935	0.749109	0.64208	0.417921	0.547837	0.239794	0.234092	0.491904	0.606862	0.486932	0.630712	0.473556	0.568508	0.400036	0.510225	0.507241	0.457096	0.590583
	Steroidobacteraceae	Bacteria; Proteobacteria; Gammaproteobacteria; Steroidobacterales; Steroidobacteraceae	0.571253	0.722606	0.626746	0.460048	0.483007	0.611288	0.445836	0.654676	0.552807	0.592994	0.475122	0.552776	0.485985	0.688412	0.529359	0.59459	0.46811	0.489809	0.453051	0.643127	0.558798	0.568974	0.456606	0.603082	0.776954	0.568243	0.626045	0.570106	0.561999	0.802783	0.672996	0.559843	0.662299	0.740676	0.391562	0.393701	0.45911	0.54462	0.5657	0.47947	0.409885	0.36752	0.565976	0.58429	0.537675	0.563843	0.539345
	Hyphomicrobiaceae	Bacteria; Proteobacteria; Alphaproteobacteria; Rhizobiales; Hyphomicrobiaceae	0.896427	1.23988	0.898588	0.857835	0.616979	0.674091	0.464259	0.503326	0.456162	0.351404	0.379438	0.496799	0.608708	0.646831	0.578292	0.615526	0.374488	0.410942	0.299598	0.555994	0.430666	0.568974	0.379433	0.516928	0.860626	1.09319	1.03769	0.780145	0.884164	0.814251	0.733085	0.344762	0.389587	0.486479	0.276218	0.273108	0.434515	0.680775	0.433226	0.47947	0.310398	0.379005	0.281507	0.534913	0.380431	0.457096	0.369451
	Micropepsaceae	Bacteria; Proteobacteria; Alphaproteobacteria; Micropepsales; Micropepsaceae	0.307598	0.477789	0.479499	1.16569	0.303201	0.238653	0.0515844	0.14431	0.0811814	0.172041	0.036294	0.241402	0.402533	0.198669	0.338078	0.921196	0.38229	0.22415	0.0730727	0.360981	0.266942	0.357964	0.234734	0.69881	0.167344	0.443771	0.930492	1.8432	0.791094	0.443442	0.140208	0.180288	0.127501	0.122716	0.0849901	0.049656	0.684567	0.447366	0.343716	0.482688	0.386008	0.43643	0.204463	0.185162	0.256157	0.284659	0.458443
	Ambiguous_taxa-21	Bacteria; Patescibacteria; Saccharimonadia; Saccharimonadales; Ambiguous_taxa	0.210924	0.189536	0.12837	0.297475	0.377239	0.196784	0.23213	0.253423	0.498686	0.307478	0.395935	0.643739	0.427078	0.896322	0.627224	0.540156	0.354983	0.327923	0.551699	0.518651	0.480495	1.0023	1.39233	0.947701	0.0657423	0.162355	0.0771837	0.150028	0.0680126	0.191139	0.168249	0.246711	0.258544	0.184073	0.476552	0.581684	0.385325	0.369564	0.637308	0.37006	0.310398	0.384748	0.37633	0.283916	0.375358	0.446148	0.455747
	Gemmatimonadaceae	Bacteria; Gemmatimonadetes; Gemmatimonadetes; Gemmatimonadales; Gemmatimonadaceae	0.571253	0.576505	0.509703	0.539606	0.32788	0.322392	0.261606	0.29214	0.305397	0.395329	0.217764	0.486303	0.407442	0.378858	0.346975	0.489909	0.390092	0.348678	0.379978	0.493755	0.427107	0.474773	0.250812	0.497782	0.513985	0.562831	0.42451	0.604398	0.55484	0.428151	0.32448	0.36374	0.393129	0.420739	0.130521	0.273108	0.381226	0.443476	0.347297	0.347535	0.238768	0.287125	0.272617	0.337407	0.362677	0.394143	0.266976
	Uncultured bacterium-20	Bacteria; Chloroflexi; KD4-96; Uncultured bacterium; Uncultured bacterium	0.610801	0.852912	0.607868	0.688343	0.412495	0.301457	0.191599	0.394214	0.548941	0.311139	0.300251	0.612252	0.309263	0.360377	0.324733	0.494096	0.589038	0.439998	0.310559	0.406622	0.327449	0.550134	0.292614	0.542455	0.43629	0.741422	0.557438	0.617257	0.64433	0.370809	0.416617	0.468117	0.265628	0.328702	0.166945	0.276655	0.241853	0.482378	0.429646	0.222036	0.37407	0.281383	0.240021	0.341522	0.314489	0.407828	0.366755
	Solirubrobacteraceae	Bacteria; Actinobacteria; Thermoleophilia; Solirubrobacterales; Solirubrobacteraceae	0.281232	0.517275	0.517254	0.38395	0.514737	0.711774	0.221076	0.225265	0.405907	0.223288	0.168272	0.241402	0.284718	0.304934	0.409253	0.422913	0.885508	0.419244	0.259408	0.464711	0.206435	0.361732	0.109328	0.312709	0.19125	0.546596	1.18777	0.45437	0.952176	0.516075	0.556824	0.328947	0.152293	0.311171	0.139627	0.13478	0.25415	0.350113	0.325815	0.302484	0.724263	0.407718	0.257801	0.403242	0.276446	0.399617	0.277763
	*The numerical number after a dash symbol indicated the survey number (period) from a total of 24 consecutive monthly survey periods.
[truncated: 50 more columns]
