# Supplementary material for: Co-Occurrence Analysis of Citrus Root Bacterial Microbiota under Citrus Greening Disease
Source: Plants (Basel). 2023 Dec 26;13(1):80. doi: 10.3390/plants13010080 (PMC10781011; doi:10.3390/plants13010080)
Supplement: Supplementary file 1 [file plants-13-00080-s001.zip › Supplementary Table S3.xlsx]

## Sheet: TableS3
	Table S3. The number of degree (interaction) of each bacterial family that had with other bacterial families in the co-occurrence network .
	Sample stage	Node label	phylum	class	order	family	degree	*positive degree	**negative degree
	Stage 1	OTU-Gemmatimonadaceae	Gemmatimonadetes	Gemmatimonadetes	Gemmatimonadales	Gemmatimonadaceae	9	9	0
		OTU-Uncultured-bacterium-29	Proteobacteria	Alphaproteobacteria	Uncultured	Uncultured bacterium	9	8	1
		OTU-Xanthobacteraceae	Proteobacteria	Alphaproteobacteria	Rhizobiales	Xanthobacteraceae	8	8	0
		OTU-Hyphomicrobiaceae	Proteobacteria	Alphaproteobacteria	Rhizobiales	Hyphomicrobiaceae	7	7	0
		OTU-Dongiaceae	Proteobacteria	Alphaproteobacteria	Dongiales	Dongiaceae	7	7	0
		OTU-Steroidobacteraceae	Proteobacteria	Gammaproteobacteria	Steroidobacterales	Steroidobacteraceae	6	6	0
		OTU-Reyranellaceae	Proteobacteria	Alphaproteobacteria	Reyranellales	Reyranellaceae	6	6	0
		OTU-Micromonosporaceae	Actinobacteria	Actinobacteria	Micromonosporales	Micromonosporaceae	5	5	0
		OTU-Microscillaceae	Bacteroidetes	Bacteroidia	Cytophagales	Microscillaceae	5	5	0
		OTU-Beijerinckiaceae	Proteobacteria	Alphaproteobacteria	Rhizobiales	Beijerinckiaceae	5	5	0
		OTU-Nocardioidaceae	Actinobacteria	Actinobacteria	Propionibacteriales	Nocardioidaceae	5	5	0
		OTU-Uncultured-bacterium-20	Chloroflexi	KD4-96	Uncultured bacterium	Uncultured bacterium	5	5	0
		OTU-Devosiaceae	Proteobacteria	Alphaproteobacteria	Rhizobiales	Devosiaceae	5	5	0
		OTU-Rhizobiaceae	Proteobacteria	Alphaproteobacteria	Rhizobiales	Rhizobiaceae	4	4	0
		OTU-Caulobacteraceae	Proteobacteria	Alphaproteobacteria	Caulobacterales	Caulobacteraceae	4	4	0
		OTU-Pseudonocardiaceae	Actinobacteria	Actinobacteria	Pseudonocardiales	Pseudonocardiaceae	3	3	0
		OTU-Chitinophagaceae	Bacteroidetes	Bacteroidia	Chitinophagales	Chitinophagaceae	3	3	0
		OTU-Burkholderiaceae	Proteobacteria	Gammaproteobacteria	Betaproteobacteriales	Burkholderiaceae	1	1	0
		OTU-Micropepsaceae	Proteobacteria	Alphaproteobacteria	Micropepsales	Micropepsaceae	1	1	0
		OTU-Streptomycetaceae	Actinobacteria	Actinobacteria	Streptomycetales	Streptomycetaceae	1	0	1
		OTU-Solirubrobacteraceae	Actinobacteria	Thermoleophilia	Solirubrobacterales	Solirubrobacteraceae	1	1	0
	Stage 2	OTU-Xanthobacteraceae	Proteobacteria	Alphaproteobacteria	Rhizobiales	Xanthobacteraceae	9	9	0
		OTU-Uncultured-bacterium-29	Proteobacteria	Alphaproteobacteria	Uncultured	Uncultured bacterium	7	7	0
		OTU-Dongiaceae	Proteobacteria	Alphaproteobacteria	Dongiales	Dongiaceae	6	6	0
		OTU-Gemmatimonadaceae	Gemmatimonadetes	Gemmatimonadetes	Gemmatimonadales	Gemmatimonadaceae	6	6	0
		OTU-Hyphomicrobiaceae	Proteobacteria	Alphaproteobacteria	Rhizobiales	Hyphomicrobiaceae	6	6	0
		OTU-Steroidobacteraceae	Proteobacteria	Gammaproteobacteria	Steroidobacterales	Steroidobacteraceae	4	4	0
		OTU-Micromonosporaceae	Actinobacteria	Actinobacteria	Micromonosporales	Micromonosporaceae	4	4	0
		OTU-Reyranellaceae	Proteobacteria	Alphaproteobacteria	Reyranellales	Reyranellaceae	4	4	0
		OTU-Uncultured-bacterium-20	Chloroflexi	KD4-96	Uncultured bacterium	Uncultured bacterium	3	3	0
		OTU-Rhizobiaceae	Proteobacteria	Alphaproteobacteria	Rhizobiales	Rhizobiaceae	2	2	0
		OTU-Streptomycetaceae	Actinobacteria	Actinobacteria	Streptomycetales	Streptomycetaceae	2	2	0
		OTU-Sphingomonadaceae	Proteobacteria	Alphaproteobacteria	Sphingomonadales	Sphingomonadaceae	2	2	0
		OTU-Chitinophagaceae	Bacteroidetes	Bacteroidia	Chitinophagales	Chitinophagaceae	2	2	0
		OTU-Caulobacteraceae	Proteobacteria	Alphaproteobacteria	Caulobacterales	Caulobacteraceae	2	2	0
		OTU-Devosiaceae	Proteobacteria	Alphaproteobacteria	Rhizobiales	Devosiaceae	2	2	0
		OTU-Streptosporangiaceae	Actinobacteria	Actinobacteria	Streptosporangiales	Streptosporangiaceae	1	1	0
		OTU-Microscillaceae	Bacteroidetes	Bacteroidia	Cytophagales	Microscillaceae	1	1	0
		Survey-No.	NA	NA	NA	NA	1	1	0
		OTU-Ambiguous-taxa-21	Patescibacteria	Saccharimonadia	Saccharimonadales	Ambiguous_taxa	1	1	0
		OTU-Nocardioidaceae	Actinobacteria	Actinobacteria	Propionibacteriales	Nocardioidaceae	1	1	0
		OTU-Beijerinckiaceae	Proteobacteria	Alphaproteobacteria	Rhizobiales	Beijerinckiaceae	1	1	0
		OTU-Solirubrobacteraceae	Actinobacteria	Thermoleophilia	Solirubrobacterales	Solirubrobacteraceae	1	1	0
	Stage 3	OTU-Dongiaceae	Proteobacteria	Alphaproteobacteria	Dongiales	Dongiaceae	11	9	2
		OTU-Uncultured-bacterium-29	Proteobacteria	Alphaproteobacteria	Uncultured	Uncultured bacterium	11	10	1
		OTU-Xanthobacteraceae	Proteobacteria	Alphaproteobacteria	Rhizobiales	Xanthobacteraceae	10	10	0
		OTU-Uncultured-bacterium-20	Chloroflexi	KD4-96	Uncultured bacterium	Uncultured bacterium	10	10	0
		OTU-Microscillaceae	Bacteroidetes	Bacteroidia	Cytophagales	Microscillaceae	10	10	0
		OTU-Hyphomicrobiaceae	Proteobacteria	Alphaproteobacteria	Rhizobiales	Hyphomicrobiaceae	9	9	0
		OTU-Caulobacteraceae	Proteobacteria	Alphaproteobacteria	Caulobacterales	Caulobacteraceae	9	8	1
		OTU-Gemmatimonadaceae	Gemmatimonadetes	Gemmatimonadetes	Gemmatimonadales	Gemmatimonadaceae	9	9	0
		OTU-Devosiaceae	Proteobacteria	Alphaproteobacteria	Rhizobiales	Devosiaceae	8	8	0
		OTU-Streptomycetaceae	Actinobacteria	Actinobacteria	Streptomycetales	Streptomycetaceae	7	2	5
		OTU-Micromonosporaceae	Actinobacteria	Actinobacteria	Micromonosporales	Micromonosporaceae	7	7	0
		OTU-Reyranellaceae	Proteobacteria	Alphaproteobacteria	Reyranellales	Reyranellaceae	6	5	1
		OTU-Steroidobacteraceae	Proteobacteria	Gammaproteobacteria	Steroidobacterales	Steroidobacteraceae	6	6	0
		OTU-Rhizobiaceae	Proteobacteria	Alphaproteobacteria	Rhizobiales	Rhizobiaceae	6	6	0
		OTU-Burkholderiaceae	Proteobacteria	Gammaproteobacteria	Betaproteobacteriales	Burkholderiaceae	5	5	0
		OTU-Solirubrobacteraceae	Actinobacteria	Thermoleophilia	Solirubrobacterales	Solirubrobacteraceae	4	3	1
		OTU-Beijerinckiaceae	Proteobacteria	Alphaproteobacteria	Rhizobiales	Beijerinckiaceae	3	2	1
		OTU-Chitinophagaceae	Bacteroidetes	Bacteroidia	Chitinophagales	Chitinophagaceae	3	3	0
		OTU-Sphingomonadaceae	Proteobacteria	Alphaproteobacteria	Sphingomonadales	Sphingomonadaceae	2	2	0
		OTU-Pseudonocardiaceae	Actinobacteria	Actinobacteria	Pseudonocardiales	Pseudonocardiaceae	1	1	0
		OTU-Micropepsaceae	Proteobacteria	Alphaproteobacteria	Micropepsales	Micropepsaceae	1	1	0
		Survey-No.	NA	NA	NA	NA	1	1	0
		OTU-Ambiguous-taxa-21	Patescibacteria	Saccharimonadia	Saccharimonadales	Ambiguous_taxa	1	1	0
	Stage H	OTU-Dongiaceae	Proteobacteria	Alphaproteobacteria	Dongiales	Dongiaceae	14	11	3
		OTU-Uncultured-bacterium-20	Chloroflexi	KD4-96	Uncultured bacterium	Uncultured bacterium	13	11	2
		OTU-Uncultured-bacterium-29	Proteobacteria	Alphaproteobacteria	Uncultured	Uncultured bacterium	13	11	2
		OTU-Streptomycetaceae	Actinobacteria	Actinobacteria	Streptomycetales	Streptomycetaceae	12	5	7
		OTU-Hyphomicrobiaceae	Proteobacteria	Alphaproteobacteria	Rhizobiales	Hyphomicrobiaceae	12	10	2
		OTU-Gemmatimonadaceae	Gemmatimonadetes	Gemmatimonadetes	Gemmatimonadales	Gemmatimonadaceae	10	9	1
		OTU-Xanthobacteraceae	Proteobacteria	Alphaproteobacteria	Rhizobiales	Xanthobacteraceae	10	10	0
		OTU-Microscillaceae	Bacteroidetes	Bacteroidia	Cytophagales	Microscillaceae	10	10	0
		OTU-Reyranellaceae	Proteobacteria	Alphaproteobacteria	Reyranellales	Reyranellaceae	10	9	1
		OTU-Steroidobacteraceae	Proteobacteria	Gammaproteobacteria	Steroidobacterales	Steroidobacteraceae	8	7	1
		OTU-Caulobacteraceae	Proteobacteria	Alphaproteobacteria	Caulobacterales	Caulobacteraceae	7	7	0
		Survey-No.	NA	NA	NA	NA	7	2	5
		OTU-Solirubrobacteraceae	Actinobacteria	Thermoleophilia	Solirubrobacterales	Solirubrobacteraceae	7	6	1
		OTU-Devosiaceae	Proteobacteria	Alphaproteobacteria	Rhizobiales	Devosiaceae	6	6	0
		OTU-Micromonosporaceae	Actinobacteria	Actinobacteria	Micromonosporales	Micromonosporaceae	5	5	0
		OTU-Chitinophagaceae	Bacteroidetes	Bacteroidia	Chitinophagales	Chitinophagaceae	5	5	0
		OTU-Beijerinckiaceae	Proteobacteria	Alphaproteobacteria	Rhizobiales	Beijerinckiaceae	4	4	0
		OTU-Burkholderiaceae	Proteobacteria	Gammaproteobacteria	Betaproteobacteriales	Burkholderiaceae	4	4	0
		OTU-Ambiguous-taxa-21	Patescibacteria	Saccharimonadia	Saccharimonadales	Ambiguous_taxa	3	2	1
		OTU-Sphingomonadaceae	Proteobacteria	Alphaproteobacteria	Sphingomonadales	Sphingomonadaceae	3	3	0
		OTU-Pseudonocardiaceae	Actinobacteria	Actinobacteria	Pseudonocardiales	Pseudonocardiaceae	2	2	0
		OTU-Rhizobiaceae	Proteobacteria	Alphaproteobacteria	Rhizobiales	Rhizobiaceae	2	2	0
		OTU-Nocardioidaceae	Actinobacteria	Actinobacteria	Propionibacteriales	Nocardioidaceae	2	2	0
		OTU-Micropepsaceae	Proteobacteria	Alphaproteobacteria	Micropepsales	Micropepsaceae	1	1	0
	*positive degree: co-occurrence association
	**negative degree: co-exclusion association
